# Supplementary material for: The Role of Climatic and Density Dependent Factors in Shaping Mosquito Population Dynamics: The Case of Culex pipiens in Northwestern Italy
Source: PLoS One. 2016 Apr 22;11(4):e0154018. doi: 10.1371/journal.pone.0154018 (PMC4841511; doi:10.1371/journal.pone.0154018)
Supplement: S1 Table — (XLSX) [file pone.0154018.s001.xlsx]

## Sheet: weekly captures
	Week 18	Week 19	Week 20	Week 21	Week 22	Week 23	Week 24	Week 25	Week 26	Week 27	Week 28	Week 29	Week 30	Week 31	Week 32	Week 33	Week 34	Week 35	Week 36	Week 37
2000	1.45833	23.125	14.625	4.16667	10.375	20.625	133.792	167.458	220.333	320	338.375	322.917	243.917	261.042	85.2083	127.792	48.5	102.083	26.4583	14.1667
2001	0.333333	3.41667	3.33333	2.5	4.16667	8.125	12.625	17.5833	88.6667	164.458	88.5	125.708	194.833	241.417	152.75	99.625	71.9583	37.7083	30.5417	7
2002	0.916667	1.08333	3	2.04167	4.29167	6.91667	31.125	16.0417	70.7917	44.375	141.5	69.9583	79.75	61.3333	28.25	54.4167	58.125	52.5	12.5833	4.91667
2003	0.875	0.875	1.54167	3.29167	5.91667	18	19.4583	33.0833	12.25	131.458	156.583	68	29.1667	28.9167	15.5417	17.9167	10.7917	9.41667	5.41667	3.16667
2004	0.0416667	0	1.125	1.04167	1.95833	3.04167	4.58333	5.54167	35.2083	44.375	119.5	111.458	134.542	49.5417	61.5	79.5	65.875	65.4583	19.5833	8.91667
2005	0.375	0.291667	0.375	1.08333	1.33333	1.79167	14.4167	27.2917	40.5	49.3333	80.5833	94.5417	84.9167	68.9167	56.25	45.25	47.2083	33.5417	43.125	14.2917
2006	2.33333	1.41667	2.04167	1.54167	2.83333	6.75	10.4583	18.9167	72.6667	307.5	151.375	96.375	79.5833	60.0417	57.7083	44.4583	33.375	16.625	30.625	14.5833
2007	3.95833	1.66667	2.54167	3	3.04167	49.125	12.1667	32.1667	26.2083	157.708	154.708	220.125	41.4167	72.5833	46.2083	53.6667	60.125	69.3333	13.7083	9.375
2008	0.208333	0.666667	1.54167	2.04167	4.625	22.7917	142.083	42.4167	147.917	147.208	215.583	108.042	100.958	69.7083	140.875	76.0417	51.7917	27.8333	17.6667	14.0833
2009	0.916667	1.375	1.54167	1.66667	6.16667	5.75	21.3333	31.0417	185.542	231.333	166.417	153.417	85.3333	147.75	66.25	41.7917	61.5	32.8333	21.0417	19.7083
2010	0.541667	1.33333	3.33333	1.70833	3.66667	6.79167	0	8.25	43.5417	37.2917	111.583	239.042	181.125	77.875	80.4583	58.5833	60.1667	39.625	81.7083	9.79167
2011	1	0.625	2.33333	2.25	5.91667	9	15	14.0833	36.4167	41.5833	153.625	127.375	137.625	89.5417	91.25	64.5833	50.625	29.2917	25.3333	16.7083
